# Supplementary material for: New Weed Hosts for Tomato Brown Rugose Fruit Virus in Wild Mediterranean Vegetation
Source: Plants (Basel). 2022 Sep 1;11(17):2287. doi: 10.3390/plants11172287 (PMC9460064; doi:10.3390/plants11172287)
Supplement: Supplementary file 1 [file plants-11-02287-s001.zip]

Archive with 1 entries (1 files):
- plants-1863358-supplementary.pdf
